# Supplementary material for: Prognostic Value of D-dimer to Lymphocyte Ratio (DLR) in Hospitalized Coronavirus Disease 2019 (COVID-19) Patients: A Validation Study in a National Cohort
Source: Viruses. 2024 Feb 22;16(3):335. doi: 10.3390/v16030335 (PMC10976262; doi:10.3390/v16030335)
Supplement: Supplementary file 1 [file viruses-16-00335-s001.zip]

Archive with 1 entries (1 files):
- viruses-2836307-supplementary.pdf
